# Supplementary material for: Homologous Recombination Pathway Alternation Predicts Prognosis of Colorectal Cancer With Chemotherapy
Source: Front Pharmacol. 2022 Jun 6;13:920939. doi: 10.3389/fphar.2022.920939 (PMC9207269; doi:10.3389/fphar.2022.920939)
Supplement: Supplementary file 2 [file DataSheet4.XLSX]

## Sheet: Supplementary Table 5
KEGG_HOMOLOGOUS_RECOMBINATION
BLM
BRCA2
EME1
MRE11
MUS81
NBN
POLD1
POLD2
POLD3
POLD4
RAD50
RAD51
RAD51B
RAD51C
RAD51D
RAD52
RAD54B
RAD54L
RPA1
RPA2
RPA3
RPA4
SEM1
SSBP1
TOP3A
TOP3B
XRCC2
XRCC3
