# Supplementary material for: Homologous Recombination Pathway Alternation Predicts Prognosis of Colorectal Cancer With Chemotherapy
Source: Front Pharmacol. 2022 Jun 6;13:920939. doi: 10.3389/fphar.2022.920939 (PMC9207269; doi:10.3389/fphar.2022.920939)
Supplement: Supplementary file 6 [file DataSheet5.XLSX]

## Sheet: Sheet1
ID	Description	enrichmentScore	NES	pvalue
GO:0002291	T cell activation via T cell receptor contact with antigen bound to MHC molecule on antigen presenting cell	0.936085	1.66066	0.00182149
GO:0010818	T cell chemotaxis	0.854894	1.86921	0.00185185
GO:0002523	leukocyte migration involved in inflammatory response	0.852558	1.6123	0.00766283
GO:0035743	CD4-positive, alpha-beta T cell cytokine production	0.813034	1.69248	0.00359712
GO:0002295	T-helper cell lineage commitment	0.800035	1.55859	0.0151229
GO:0060333	interferon-gamma-mediated signaling pathway	0.790748	2.08895	0.00188679
GO:0043031	negative regulation of macrophage activation	0.768362	1.49688	0.0302457
GO:0019724	B cell mediated immunity	0.739082	2.16778	0.00173611
GO:0032729	positive regulation of interferon-gamma production	0.719385	1.82072	0.00182149
GO:0032715	negative regulation of interleukin-6 production	0.613765	1.48523	0.0238971
GO:0008610	lipid biosynthetic process	-0.358659	-1.16947	0.0162413
GO:0006631	fatty acid metabolic process	-0.414184	-1.29721	0.00466201
GO:0008202	steroid metabolic process	-0.452896	-1.39948	0.00235294
GO:0044242	cellular lipid catabolic process	-0.456632	-1.36594	0.0113895
GO:0019373	epoxygenase P450 pathway	-0.781641	-1.62798	0.0108696
R-HSA-191273	Cholesterol biosynthesis	-0.707614	-1.54073	0.0303688
GO:0016055	Wnt signaling pathway	-0.371678	-1.19252	0.0181406
GO:0060828	regulation of canonical Wnt signaling pathway	-0.395263	-1.2131	0.0424107
